# Supplementary material for: Dynamic Dimerization of Chemokine Receptors and Potential Inhibitory Role of Their Truncated Isoforms Revealed through Combinatorial Prediction
Source: Int J Mol Sci. 2023 Nov 13;24(22):16266. doi: 10.3390/ijms242216266 (PMC10671024; doi:10.3390/ijms242216266)
Supplement: Supplementary file 1 [file ijms-24-16266-s001.zip]

Archive with 1 entries (1 files):
- ijms-2676413-supplementary.pdf
